# Supplementary material for: Programmable DNA shell scaffolds for directional membrane budding
Source: Nat Commun. 2025 Oct 9;16:8972. doi: 10.1038/s41467-025-64298-x (PMC12511405; doi:10.1038/s41467-025-64298-x)
Supplement: Supplementary file 6 — Source Data [file 41467_2025_64298_MOESM6_ESM.zip]

Archive with 4 entries (4 files):
- sourceData1.pdf
- __MACOSX/._sourceData1.pdf
- sourceData2.xlsx
- __MACOSX/._sourceData2.xlsx
