# Supplementary material for: Programmable DNA shell scaffolds for directional membrane budding
Source: Nat Commun. 2025 Oct 9;16:8972. doi: 10.1038/s41467-025-64298-x (PMC12511405; doi:10.1038/s41467-025-64298-x)
Supplement: Supplementary file 6 — Source Data [file 41467_2025_64298_MOESM6_ESM.zip › sourceData2.xlsx]

## Sheet: Supplementary Figure 14 a
RAW INTENSITY (arbitrary units)														Lipid channel gel scans (DOPE-Atto643)
pmol lipid	GV1	GV2	GV3	LV400_1	LV400_2	LV400_3	LV200_1	LV200_2	LV200_3	SV50_1	SV50_2	SV50_3
0	0	0	0	0	0	0	0	0	0	0	0	0		GV_1						Left: LV200_1					Right: LV400_1					SV50_1
10				162.134	158.702	208.25	120.229	198.36	109.139	92.716	470.805	457.651
25				334.865	265.259	344.138	235.133	336.028	211.063	269.58	1118.42	1166.9
50	1396	405.963	168.118	561.287	535.376	659.196	543.262	957.136	408.872	640.505	2207.83	2242.37
75				746.617	647.979	830.552	834.73	988.716	723.454	841.354	4019.91	3609.53
100	1016.02	630.622	333.938	1680.92	1170.83	1115.85	2425.01	1427.5	909.099	1432.6	4619.57	4652.86
150				2761.81	1793.33	1648.74	4064.07	2470	1398.34	1869.58	6291	5880.72
200	1355.14	1118.32	629.56	4143.3	3473.2	3285.25	4369.62	4394.14	2497.61	1451.92	7421.66	4325.4
250				4595.56	1769.8	2401.43	5517.47	3247.16	1943.78	924.949	5903.72	1350.92
300				3000.83	1597.06	1674.01	3741.17	2418.07	1102.29	944.266	1587.76	919.773
400	2363.07	1870.93	1440.94	2190.75	832.375	1143.5	1947.36	2059.84	831.083	483.235	716.119	357.11
500				1854.94	502.124	686.986	1265.66	1483.38	156.787	335.147	744.833	154.869
600	3662.66	1883.84	3995.69	1109.62	448.36	465.895	1255.36	1316.72	262.403	218.876	564.82	96.4
700				1283.06	646.575	307.109	459.617	210.819	197.306		778.941	30.311
800	4672.35	2194.81	3386.64	924.999	349.468	244.532	430.762	173.318	188.665	82.612	306.242	24.845
900				722.361	147.798	99.267	467.174	122.495	40.099		84.395	9.276
1000	4409.55	2356.01	3493.72	109.973	296.891	97.025		139.765	26.089	34.212	101.303			Left: GV_2					Right: LV400_2					Left: LV200_2					Right: SV50_2
1250	3983.99	2455.53	3391.32
1500	4226.57	1722.58	3705.98							7.125
1750	3375.72	2111.7	3860.55
2000	2856.59	1567.93	3561.16
2250	3456.49	944.308	2732.71							Orange cells: excluded from analysis
2500	3265.16	492.969	1884.66							Green cells: immeasurable intensity
2750	3873.02	1713.91	1669.61							Blue cells: not measured in this gel
3000	3709.05	746.992	1296.94
MAX	4672.35	2455.53	3995.69	4595.56	3473.2	3285.25	5517.47	4394.14	2497.61	1869.58	7421.66	5880.72
NORMALISED AGAINST MAX														Left: GV_3					Right: LV400_3					Left: LV200_3					Right: SV50_3
pmol lipid	GV1	GV2	GV3	LV400_1	LV400_2	LV400_3	LV200_1	LV200_2	LV200_3	SV50_1	SV50_2	SV50_3
0	0	0	0	0	0	0	0	0	0	0	0	0
10				0.0352806	0.0456934	0.0633894	0.0217906	0.0451419	0.0436974	0.0495918	0.0634366	0.0778223
25				0.0728671	0.0763732	0.104753	0.0426161	0.0764718	0.084506	0.144193	0.150696	0.198428
50	0.298779	0.165326	0.0420748	0.122137	0.154145	0.200653	0.0984622	0.217821	0.163705	0.342592	0.297484	0.381309
75				0.162465	0.186566	0.252813	0.151289	0.225008	0.289659	0.450022	0.541646	0.61379
100	0.217454	0.256817	0.0835746	0.36577	0.337105	0.339655	0.439516	0.324865	0.363988	0.766266	0.622444	0.791207
150				0.600974	0.516335	0.501862	0.736583	0.562112	0.55987	1	0.847654	1
200	0.290035	0.455428	0.15756	0.901589	1	1	0.791962	1	1	0.776598	1	0.735523
250				1	0.509558	0.730973	1	0.738974	0.778256	0.494735	0.795471	0.229721
300				0.652985	0.459824	0.509555	0.67806	0.550293	0.44134	0.505067	0.213936	0.156405
400	0.505757	0.761923	0.360623	0.47671	0.239657	0.348072	0.352945	0.468768	0.332751	0.258472	0.0964904	0.0607256
500				0.403638	0.144571	0.209112	0.229392	0.337582	0.0627748	0.179263	0.100359	0.026335
600	0.783902	0.76718	1	0.241455	0.129092	0.141814	0.227525	0.299655	0.105062	0.117072	0.0761043	0.0163926						Lipid channel band intensities (all DCVs, measured using Fiji)
700				0.279195	0.186161	0.0934813	0.0833022	0.0479773	0.0789979		0.104955	0.0051543
800	1	0.893822	0.847574	0.201281	0.100619	0.0744334	0.0780724	0.039443	0.0755382	0.0441874	0.0412633	0.00422482						GV_1										GV_2										GV_3
900				0.157187	0.0425539	0.030216	0.0846719	0.0278769	0.0160549		0.0113714	0.00157736
1000	0.943754	0.959471	0.874371	0.0239303	0.0854807	0.0295335		0.0318071	0.0104456	0.0182993	0.0136496
1250	0.852674	1	0.848744
1500	0.904591	0.701511	0.927493							0.00381101
1750	0.72249	0.859975	0.96618
2000	0.611382	0.638531	0.89125
2250	0.739777	0.384563	0.683915							Orange cells: excluded from analysis
2500	0.698825	0.200758	0.471673							Green cells: immeasurable intensity
2750	0.828923	0.697979	0.417852							Blue cells: not measured in this gel
3000	0.79383	0.304207	0.324586
NORMALISED FOR MEAN_MAX TO BE 1.0
pmol lipid	GV1	GV2	GV3	GV_mean	LV400_1	LV400_2	LV400_3	LV400_mean	LV200_1	LV200_2	LV200_3	LV200_mean	SV50_1	SV50_2	SV50_3	SV50_mean
0	0	0	0	0	0	0	0	0	0	0	0	0	0	0	0	0
10					0.0364772	0.0472431	0.0655394	0.0497532	0.0234143	0.0485056	0.0469534	0.0396244	0.0522449	0.0668304	0.0819857	0.0670203
25					0.0753385	0.0789635	0.108305	0.0875358	0.0457916	0.08217	0.0908028	0.0729214	0.151907	0.158758	0.209044	0.173236
50	0.322703	0.178563	0.0454438	0.182237	0.126279	0.159373	0.207459	0.16437	0.105799	0.234051	0.175903	0.171918	0.360921	0.313399	0.401709	0.358676
75					0.167975	0.192893	0.261387	0.207419	0.162562	0.241774	0.311242	0.238526	0.474098	0.570624	0.646627	0.563783
100	0.234866	0.27738	0.0902664	0.200837	0.378175	0.348538	0.351175	0.359296	0.472265	0.349071	0.391109	0.404149	0.80726	0.655744	0.833535	0.765513
150					0.621357	0.533847	0.518883	0.558029	0.791468	0.603997	0.601587	0.665684	1.0535	0.893002	1.0535	1
200	0.313258	0.491895	0.170176	0.32511	0.932167	1.03392	1.03392	1	0.850974	1.07451	1.07451	1	0.818145	1.0535	0.774872	0.882172		LV400_1										LV400_2										LV400_3
250					1.03392	0.526841	0.755765	0.772174	1.07451	0.794038	0.836246	0.901599	0.521203	0.838028	0.24201	0.533747
300					0.675132	0.47542	0.526837	0.55913	0.728584	0.591297	0.474225	0.598036	0.532088	0.225382	0.164772	0.307414
400	0.546254	0.82293	0.389499	0.586228	0.492879	0.247785	0.359878	0.366847	0.379244	0.503698	0.357546	0.413496	0.2723	0.101653	0.0639743	0.145976
500					0.417328	0.149475	0.216205	0.261002	0.246485	0.362736	0.0674524	0.225558	0.188853	0.105728	0.0277439	0.107442
600	0.84667	0.828609	1.08007	0.91845	0.249645	0.13347	0.146624	0.17658	0.244478	0.321983	0.11289	0.22645	0.123335	0.0801757	0.0172695	0.0735935
700					0.288665	0.192475	0.0966518	0.192597	0.0895093	0.0515522	0.0848843	0.0753153
800	1.08007	0.965391	0.91544	0.986967	0.208108	0.104031	0.0769579	0.129699	0.0838899	0.042382	0.0811668	0.0691462	0.0465513	0.0434708	0.00445084	0.031491
900					0.162518	0.0439972	0.0312408	0.079252	0.090981	0.0299541	0.0172513	0.0460621
1000	1.01932	1.0363	0.944383	1	0.0247419	0.0883799	0.0305352	0.0478857		0.0341772	0.0112239	0.0227005	0.0192782	0.0143799		0.0168291
1250	0.920948	1.08007	0.916704	0.972574
1500	0.977023	0.757681	1.00176	0.912154
1750	0.78034	0.928834	1.04354	0.917572
2000	0.660336	0.689658	0.962613	0.770869
2250	0.799011	0.415355	0.738677	0.651015
2500	0.754781	0.216833	0.50944	0.493685
2750	0.895295	0.753867	0.45131	0.700158
3000	0.857392	0.328566	0.350576	0.512178
																		LV200_1										LV200_2										LV200_3
																		SV50_1										SV50_2										SV50_3
